# Supplementary material for: Correlation Between Volumetric Soft Tissue Asymmetry and Postero-Anterior Cephalometric Measurements in Patients with Skeletal Facial Asymmetry: A Cross-Sectional Pilot Study
Source: J Clin Med. 2025 Sep 23;14(19):6721. doi: 10.3390/jcm14196721 (PMC12525259; doi:10.3390/jcm14196721)
Supplement: Supplementary file 1 [file jcm-14-06721-s001.zip]

Archive with 3 entries (3 files):
- .DS_Store
- File S1.xlsx
- Table S1,S2.pptx
