# Supplementary material for: Correlation Between Volumetric Soft Tissue Asymmetry and Postero-Anterior Cephalometric Measurements in Patients with Skeletal Facial Asymmetry: A Cross-Sectional Pilot Study
Source: J Clin Med. 2025 Sep 23;14(19):6721. doi: 10.3390/jcm14196721 (PMC12525259; doi:10.3390/jcm14196721)
Supplement: Supplementary file 1 [file jcm-14-06721-s001.zip › File S1.xlsx]

## Sheet: File S1
Suject No.	sex	age	height （㎝）	weight （kg）	BMI	skeletal	sift	Lo line	FP (a)	FP (b)	FP diff	Lo line-J (a)	Lo line-J (b)	Lo-line-J diff	Lo line-Mo (a)	Lo line-Mo (b)	Lo line-Mo diff	Midline-J (a)	Midline-J (b)	Midline-J diff	Midline-Mo (a)	Midline-Mo (b)	Midline-Mo diff	Midline-U1	Go(a)-Me	Go(b)-Me	Go-Me diff	Midline-Me	L6(a)-FP	L6(b)-FP’	L6(a)-FP diff	L6(a)-Midline	L6(b)-Midline	L6-Midline diff	∠Fmp	∠J	∠Ocl	∠Mea	volumetric asymmetry of the whole face（㎤）	volumetric asymmetry of the lower face（㎤）	volumetric asymmetry of the midface（㎤）
1	F	28	157	42	17.0392	Ⅰ	L	91.3	106.8	105.9	0.9	69.9	64.1	5.8	85.4	86.8	-1.4	31.4	30.6	0.8	23.2	21.2	2	0.6	62.6	61.8	0.8	0.6	28.8	28	0.8	21.2	18.8	2.4	2	1	1	1	6.78	4.66	2.21
2	F	27	158	48	19.2277	Ⅲ	R	93.6	94.6	91.4	3.2	62.1	60.9	1.2	82.2	87.2	-5	33.6	29.4	4.2	28.6	23	5.6	3	66.6	74.8	-8.2	5.7	24	23	1	28	23.4	4.6	3	2	0	4	20.83	18.57	1.27
3	M	32	167	75	26.8923	Ⅱ	R	95.8	101.5	99.3	2.2	59.1	58.9	0.2	81.2	84.2	-3	32.7	29.9	2.8	25.9	20.9	5	0	59.9	62	-2.1	8.2	25	19.4	5.6	24.9	20.3	4.6	4	0	3	4	12.04	8.47	2.29
4	M	19	175	47	15.3469	Ⅲ	L	101.9	105.6	107.4	-1.8	69.2	70.8	-1.6	93.8	95.4	-1.6	37	34.2	2.8	26.1	26.7	-0.6	2	70.6	68.4	2.2	0.4	25.6	26.2	-0.6	22.6	26.2	-3.6	0	0	0	0	1.31	0.15	2.18
5	M	19	172	72	24.3375	Ⅲ	L	98.6	98.8	101.9	-3.1	60.6	62.4	-1.8	84.3	83.8	0.5	33.4	38	-4.6	23.2	28.4	-5.2	2	59	64.3	-5.3	2.2	24	22.5	1.5	22.8	25.9	-3.1	1	1.5	0	5	3.92	3.81	0.78
6	F	17	152	45	19.4771	Ⅲ	R	88.8	95	94.6	0.4	50.4	50.4	0	75.2	78	-2.8	46	42.7	3.3	26.9	21.1	5.8	1.6	54.4	65.5	-11.1	10.7	24	21.8	2.2	26	20	6	0	0	0	6	34.58	23.47	10.51
7	M	22	166	52	18.8707	Ⅲ	L	92.3	98.5	98.1	0.4	56.6	55	1.6	79.6	78.7	0.9	32.7	32.5	0.2	26.8	20	6.8	0.6	58.9	63.1	-4.2	4.1	19.4	24.9	-5.5	27.2	20.5	6.7	1	0	0	4	14.23	10.58	3.64
8	F	19	166	53	19.2336	Ⅲ	L	90.5	87.9	92.1	-4.2	53	56.6	-3.6	72.2	77.2	-5	30.5	31.6	-1.1	24.8	22.6	2.2	1.2	49.2	57.4	-8.2	7.1	19.8	20.8	-1	23.6	21.1	2.5	3	4	6	7	10.56	10.11	-3.28
9	F	40	158	53	21.2306	Ⅱ	L	94	92.2	100.1	-7.9	64	62.7	1.3	85.1	88.8	-3.7	34.1	35.4	-1.3	24.8	22.4	2.4	0	71.4	71.9	-0.5	1.3	29.2	24.3	4.9	23.9	23.2	0.7	1	1	5	2	6.33	3.93	-1.07
10	M	20	177	68	21.7051	Ⅲ	R	95.2	108.6	106.6	2	64.8	65.8	-1	88.6	88.4	0.2	35.4	35.8	-0.4	26.2	25.7	0.5	0	70.9	73.6	-2.7	4.8	27.1	24.8	2.3	26.6	24.6	2	0	1	0	3	14.33	9.83	4.46
11	F	33	159	50	19.7777	Ⅲ	R	93.7	94.3	93.9	0.4	61.4	60.1	1.3	78.6	79.4	-0.8	32.9	30.9	2	25.4	24	1.4	0	52.2	55.4	-3.2	2.8	21.3	21	0.3	23.6	21.4	2.2	0	0	0	3	4.84	4.05	1.01
12	M	27	176	63	20.3383	Ⅲ	L	101.1	103.3	110.5	-7.2	64.6	71.1	-6.5	91.1	94.7	-3.6	34.6	31.4	3.2	26.2	19.9	6.3	0.5	68.8	73.6	-4.8	10	28.3	29.1	-0.8	25.9	18.5	7.4	5	7	6	8	21.55	14.6	4.12
13	F	25	161	63	24.3046	Ⅲ	R	91.9	88.6	94	-5.4	50.9	51.7	-0.8	75.6	76.7	-1.1	32.4	31.7	0.7	24	21.2	2.8	1.6	59.1	62.1	-3	0.3	24	22.9	1.1	22.8	21.7	1.1	3	3	3	1	1.61	-1.28	0.31
14	F	15	168	88	31.1791	Ⅲ	L	94.2	103	100.8	2.2	64	61.1	2.9	82	81.9	0.1	33.5	34.4	-0.9	28	22.4	5.6	0	51.9	61.6	-9.7	4	18	22.4	-4.4	28.8	22.6	6.2	0	3.5	0	5	11.91	9.58	-0.38
15	F	22	158	45	18.026	Ⅰ	L	90	95.5	96.9	-1.4	70.4	72.3	-1.9	82.2	85.8	-3.6	32.9	31.7	1.2	26.1	22.4	3.7	0.6	65.8	69.6	-3.8	3.7	21.7	22	-0.3	24.2	20.4	3.8	1	1	4	4	17.18	8.48	4.04
16	F	19	162	63	24.0055	Ⅲ	L	90.5	92.2	92.3	-0.1	59.4	59	0.4	73.9	75.3	-1.4	31.3	33.3	-2	24.1	25	-0.9	2	59	65.3	-6.3	1	19.2	25	-5.8	26.3	23.3	3	1	0	3	4	3.71	0.8	-2.52
17	M	23	177	63	20.1092	Ⅱ	L	88	106.2	112.4	-6.2	63.3	64.8	-1.5	89.3	90.7	-1.4	30.7	34	-3.3	22	21.3	0.7	0	65	63	2	1.1	24.7	23.8	0.9	19.4	21	-1.6	5	2	1	3	2.83	4.18	-4.08
18	F	24	162	57	21.7193	Ⅲ	L	96.9	99.3	101.7	-2.4	67.9	67.4	0.5	85.8	85.8	0	32.7	30	2.7	22.8	18.8	4	1.3	58.6	56.2	2.4	5.5	27	21.5	5.5	23.6	17.5	6.1	1	1	0	4	27.72	19.45	2.55
19	F	16	163	53	19.9481	Ⅲ	L	88.6	91.6	87.4	4.2	57.6	57.4	0.2	79	79.6	-0.6	33	32.6	0.4	24.3	21.4	2.9	-1	64.4	65.9	-1.5	1.8	24.4	24.8	-0.4	22.4	21.2	1.2	0	0	0	1	3.52	0.02	1.69
20	F	48	160	55	21.4844	Ⅲ	L	97.2	101.8	100.4	1.4	61.8	61.2	0.6	83.4	81.9	1.5	31.8	34	-2.2	19.2	23.2	-4	0.4	58.8	64.2	-5.4	2	31.4	26.6	4.8	16.8	20.8	-4	1	0	1	2	6.82	6.76	3.17
21	F	27	160	46	17.9687	Ⅲ	R	89	96.4	90	6.4	57	60	-3	79.3	81	-1.7	32.9	33.3	-0.4	24.3	20.8	3.5	0	55.6	64.9	-9.3	5.2	23.6	24	-0.4	22.1	19.6	2.5	4	3	1	6	15.6	9.87	1.66
22	F	16	160	61	23.8281	Ⅰ	R	90.2	108.2	97.8	10.4	60.6	63.2	-2.6	82.3	84.5	-2.2	36.7	32.6	4.1	29.6	17.6	12	3.2	56.4	71.1	-14.7	9.2	17.4	26.4	-9	30.6	16.6	14	5	3	2	5	19.76	13.59	3.8
23	F	23	166	55	19.9594	Ⅲ	L	91.6	85.3	98.6	-13.3	57	58	-1	77.8	82.8	-5	34	35	-1	25	20.4	4.6	0.4	65	67.7	-2.7	10.4	26.9	26	0.9	23	19	4	9	2	9	8	20.11	13.45	4.99
24	F	51	164	57	21.1927	Ⅲ	R	93.6	99	99.6	-0.6	60.8	62.2	-1.4	85.2	86.4	-1.2	36.2	36.8	-0.6	23.6	24.8	-1.2	1.6	67.5	72.4	-4.9	2	29.6	26.3	3.3	22.4	23.8	-1.4	0	1	2	2.5	3.08	4.74	-4.13
25	F	23	158	85	34.049	Ⅱ	R	89.7	94.7	96.4	-1.7	67.6	69.8	-2.2	81.8	82.5	-0.7	31.5	33	-1.5	22.4	21.4	1	1.2	62	65.8	-3.8	0.5	20.5	23	-2.5	22.7	21	1.7	1	1	1	1	5.87	4.68	4.46
26	F	19	155	50	20.8117	Ⅲ	R	92.6	94	99.2	-5.2	60.3	63.8	-3.5	84.3	84.2	0.1	32.6	33	-0.4	22.8	20.8	2	0	63.7	69	-5.3	3.6	26.7	28.2	-1.5	19.3	20.3	-1	2	3	0	4	2.71	-0.81	-1.79
27	F	20	160	55	21.4844	Ⅲ	L	92.4	97	102.1	-5.1	62	65.3	-3.3	78.8	81.6	-2.8	34.6	28.6	6	30	20	10	2.4	52.4	64.3	-11.9	11.8	23.6	27	-3.4	28.4	17.4	11	2	2	1	1	16.79	15.31	-0.08
28	F	19	161	60	23.1473	Ⅲ	L	96.8	88.8	91.7	-2.9	51.2	49.6	1.6	70.4	70.9	-0.5	24.6	26.7	-2.1	18.6	17	1.6	0.5	53.9	58.6	-4.7	3.5	25	27.4	-2.4	20.4	18	2.4	3	0	0	4	8.39	5.88	1.77
29	F	16	162	55	20.9572	Ⅲ	L	94.2	95	96.8	-1.8	58.8	58.5	0.3	82.6	83.7	-1.1	38	37.2	0.8	27.2	17	10.2	3	62.8	65.6	-2.8	9.1	28.6	28	0.6	27.4	13.3	14.1	0	0	0	8	19.27	12.51	4.78
30	F	18	164	58	21.5645	Ⅲ	L	87.4	98	94.5	3.5	57.8	60.6	-2.8	75.9	75.8	0.1	35.2	31.7	3.5	25	21.6	3.4	0.4	55	56.6	-1.6	2.2	20	21	-1	24.3	21.8	2.5	0	3	1	3	10.04	5.62	4.11
31	F	59	161	53	20.4467	Ⅲ	L	94.8	109.3	107.8	1.5	66.7	66	0.7	88	90.6	-2.6	32.2	35	-2.8	20.4	23.2	-2.8	0.6	54.3	56.8	-2.5	1.6	26.7	23.8	2.9	20.4	23.2	-2.8	0	3	4	3	7.65	6.61	0.93
32	M	43	178	72	22.7244	Ⅱ	L	97.4	99.8	104.6	-4.8	63.2	64.6	-1.4	84.2	87.6	-3.4	42.6	40.4	2.2	27.4	24.6	2.8	1	71.5	69.8	1.7	2.5	27.2	26.8	0.4	26	22.8	3.2	4	2	5	3	7.15	4.35	3.28
33	F	57	152	46	19.91	Ⅰ	R	96.7	90.6	95.4	-4.8	63.8	68.2	-4.4	75.1	80	-4.9	29.8	31.4	-1.6	18.8	24.6	-5.8	0	71.7	74.9	-3.2	1.8	31.4	24.6	6.8	18.6	24	-5.4	0	3	5	2	10.52	7.59	6.15
